# Supplementary material for: Revision of the Afrotropical genus Leiodontocercus (Orthoptera, Tettigoniidae, Phaneropterinae) with a description of four new species
Source: Zookeys. 2020 Jul 22;951:47–65. doi: 10.3897/zookeys.951.53814 (PMC7390807; doi:10.3897/zookeys.951.53814)
Supplement: XML Treatment for Leiodontocercus angustipennis [file zookeys.951.53814-treatment1.xml]

<!DOCTYPE tp:taxon-treatment
  PUBLIC "-//TaxonX//DTD Taxonomic Treatment Publishing DTD v0 20100105//EN" "tax-treatment-NSO.dtd">
<tp:taxon-treatment xmlns:tp="http://www.plazi.org/taxpub"><tp:treatment-meta><kwd-group><label>Taxon classification</label><kwd><named-content xmlns:xlink="http://www.w3.org/1999/xlink" content-type="kingdom">Animalia</named-content></kwd><kwd><named-content xmlns:xlink="http://www.w3.org/1999/xlink" content-type="order">Orthoptera</named-content></kwd><kwd><named-content xmlns:xlink="http://www.w3.org/1999/xlink" content-type="family">Tettigoniidae</named-content></kwd></kwd-group><mixed-citation publication-type="journal"><person-group><name><surname>Massa</surname><given-names>Bruno</given-names></name></person-group><article-title>Revision of the Afrotropical genus <italic><tp:taxon-name><tp:taxon-name-part taxon-name-part-type="genus" reg="Leiodontocercus">Leiodontocercus</tp:taxon-name-part></tp:taxon-name></italic> (<tp:taxon-name><tp:taxon-name-part taxon-name-part-type="order">Orthoptera</tp:taxon-name-part></tp:taxon-name>, <tp:taxon-name><tp:taxon-name-part taxon-name-part-type="family">Tettigoniidae</tp:taxon-name-part></tp:taxon-name>, <tp:taxon-name><tp:taxon-name-part taxon-name-part-type="subfamily">Phaneropterinae</tp:taxon-name-part></tp:taxon-name>) with a description of four new species</article-title><source>Zookeys</source><day>22</day><month>7</month><year>2020</year><volume>951</volume><fpage>47</fpage><lpage>65</lpage><pub-id pub-id-type="doi">10.3897/zookeys.951.53814</pub-id></mixed-citation></tp:treatment-meta><tp:nomenclature><tp:taxon-name><object-id xmlns:xlink="http://www.w3.org/1999/xlink" content-type="arpha" xlink:type="simple">5DE7E087-3AC1-5BDC-8767-46886A4DF049</object-id>
              <tp:taxon-name-part taxon-name-part-type="genus" reg="Leiodontocercus">Leiodontocercus</tp:taxon-name-part>
              <tp:taxon-name-part taxon-name-part-type="species" reg="angustipennis">angustipennis</tp:taxon-name-part>
            </tp:taxon-name><tp:taxon-authority>Chopard, 1954</tp:taxon-authority><xref ref-type="fig" rid="F3">Figs 14</xref><xref ref-type="fig" rid="F4">, 16</xref><xref ref-type="fig" rid="F4">, 16a</xref><tp:nomenclature-citation-list><tp:nomenclature-citation><tp:taxon-name>
                  <tp:taxon-name-part taxon-name-part-type="genus" reg="Leiodontocercus">Leiodontocercus</tp:taxon-name-part> <tp:taxon-name-part taxon-name-part-type="species" reg="angustipennis">angustipennis</tp:taxon-name-part></tp:taxon-name><comment><xref ref-type="bibr" rid="B1">Chopard 1954</xref>. Mem. Inst. franc. Afr. Noire 40(2): 84; type locality: Mt. Nimba, Guinea (<named-content xmlns:xlink="http://www.w3.org/1999/xlink" content-type="dwc:institutional_code" xlink:type="simple">MNHN</named-content>).</comment></tp:nomenclature-citation></tp:nomenclature-citation-list></tp:nomenclature><tp:treatment-sec sec-type="material" id="SECID0E6KAC"><title>Material examined.</title><p>Guinea, Mt. Nimba (♂ holotypus) (<named-content xmlns:xlink="http://www.w3.org/1999/xlink" content-type="dwc:institutional_code" xlink:type="simple">MNHN</named-content>)</p></tp:treatment-sec><tp:treatment-sec sec-type="distribution" id="SECID0EKLAC"><title>Distribution.</title><p>After the description by <xref ref-type="bibr" rid="B1">Chopard (1954)</xref>, <xref ref-type="bibr" rid="B10">Ragge (1962)</xref> recorded another specimen from Sierra Leone. <xref ref-type="bibr" rid="B7">Massa (2013)</xref> recorded <italic><tp:taxon-name><tp:taxon-name-part taxon-name-part-type="genus" reg="Leiodontocercus">L.</tp:taxon-name-part> <tp:taxon-name-part taxon-name-part-type="species" reg="angustipennis">angustipennis</tp:taxon-name-part></tp:taxon-name></italic> also from the Central African Republic, but later <xref ref-type="bibr" rid="B9">Massa et al. (2020)</xref> stated that the specimens were erroneously identified and actually they belong to <italic><tp:taxon-name><tp:taxon-name-part taxon-name-part-type="genus" reg="Leiodontocercus">L.</tp:taxon-name-part> <tp:taxon-name-part taxon-name-part-type="species" reg="condylus">condylus</tp:taxon-name-part></tp:taxon-name></italic>; in addition, they wrote that other specimens belong to another two undescribed species, described below.</p></tp:treatment-sec><tp:treatment-sec><!--Section generated to contain objects referenced in tp:taxon-treatment.--><fig id="F3" position="float" orientation="portrait"><object-id xmlns:xlink="http://www.w3.org/1999/xlink" content-type="doi" xlink:type="simple">10.3897/zookeys.951.53814.figures9-14</object-id><object-id xmlns:xlink="http://www.w3.org/1999/xlink" content-type="arpha" xlink:type="simple">A9558C99-2D4F-51D0-A3B8-5D27D18E6DFE</object-id><label>Figures 9–14.</label><caption><p>Dorsal view of the head, pronotum and the stridulatory area of the following species of <italic><tp:taxon-name><tp:taxon-name-part taxon-name-part-type="genus" reg="Leiodontocercus">Leiodontocercus</tp:taxon-name-part></tp:taxon-name></italic>: <bold>9</bold><italic><tp:taxon-name><tp:taxon-name-part taxon-name-part-type="genus" reg="Leiodontocercus">L.</tp:taxon-name-part> <tp:taxon-name-part taxon-name-part-type="species" reg="vicii">vicii</tp:taxon-name-part></tp:taxon-name></italic> sp. nov. <bold>10</bold><italic><tp:taxon-name><tp:taxon-name-part taxon-name-part-type="genus" reg="Leiodontocercus">L.</tp:taxon-name-part> <tp:taxon-name-part taxon-name-part-type="species" reg="spinicercatus">spinicercatus</tp:taxon-name-part></tp:taxon-name></italic> sp. nov. <bold>11</bold><italic><tp:taxon-name><tp:taxon-name-part taxon-name-part-type="genus" reg="Leiodontocercus">L.</tp:taxon-name-part> <tp:taxon-name-part taxon-name-part-type="species" reg="muticus">muticus</tp:taxon-name-part></tp:taxon-name></italic> sp. nov. <bold>12</bold><italic><tp:taxon-name><tp:taxon-name-part taxon-name-part-type="genus" reg="Leiodontocercus">L.</tp:taxon-name-part> <tp:taxon-name-part taxon-name-part-type="species" reg="philipporum">philipporum</tp:taxon-name-part></tp:taxon-name></italic> sp. nov. <bold>13</bold><italic><tp:taxon-name><tp:taxon-name-part taxon-name-part-type="genus" reg="Leiodontocercus">L.</tp:taxon-name-part> <tp:taxon-name-part taxon-name-part-type="species" reg="condylus">condylus</tp:taxon-name-part></tp:taxon-name></italic><bold>14</bold><italic><tp:taxon-name><tp:taxon-name-part taxon-name-part-type="genus" reg="Leiodontocercus">L.</tp:taxon-name-part> <tp:taxon-name-part taxon-name-part-type="species" reg="angustipennis">angustipennis</tp:taxon-name-part></tp:taxon-name></italic> (holotypus).</p></caption><graphic xmlns:xlink="http://www.w3.org/1999/xlink" xlink:href="zookeys-951-047-g003.jpg" position="float" orientation="portrait" xlink:type="simple" id="oo_434387.jpg"><uri content-type="original_file" xlink:type="simple">https://binary.pensoft.net/fig/434387</uri></graphic></fig><fig id="F4" position="float" orientation="portrait"><object-id xmlns:xlink="http://www.w3.org/1999/xlink" content-type="doi" xlink:type="simple">10.3897/zookeys.951.53814.figures15-20</object-id><object-id xmlns:xlink="http://www.w3.org/1999/xlink" content-type="arpha" xlink:type="simple">18CD6139-AE08-5DE6-9904-56CEF31611AB</object-id><label>Figures 15–20.</label><caption><p>Frontal and lateral view of cerci of the following species of <italic><tp:taxon-name><tp:taxon-name-part taxon-name-part-type="genus" reg="Leiodontocercus">Leiodontocercus</tp:taxon-name-part></tp:taxon-name></italic>: <bold>15, 16</bold><italic><tp:taxon-name><tp:taxon-name-part taxon-name-part-type="genus" reg="Leiodontocercus">L.</tp:taxon-name-part> <tp:taxon-name-part taxon-name-part-type="species" reg="condylus">condylus</tp:taxon-name-part></tp:taxon-name></italic> (inset 15a: cercus after <xref ref-type="bibr" rid="B10">Ragge 1962</xref>), <bold>17</bold><italic><tp:taxon-name><tp:taxon-name-part taxon-name-part-type="genus" reg="Leiodontocercus">L.</tp:taxon-name-part> <tp:taxon-name-part taxon-name-part-type="species" reg="angustipennis">angustipennis</tp:taxon-name-part></tp:taxon-name></italic> (holotypus; inset <bold>17a</bold> cercus after <xref ref-type="bibr" rid="B10">Ragge 1962</xref>) <bold>18</bold><italic><tp:taxon-name><tp:taxon-name-part taxon-name-part-type="genus" reg="Leiodontocercus">L.</tp:taxon-name-part> <tp:taxon-name-part taxon-name-part-type="species" reg="malleus">malleus</tp:taxon-name-part></tp:taxon-name></italic> (holotypus; inset <bold>18a</bold> cercus after <xref ref-type="bibr" rid="B10">Ragge 1962</xref>) <bold>19, 20</bold><italic><tp:taxon-name><tp:taxon-name-part taxon-name-part-type="genus" reg="Leiodontocercus">L.</tp:taxon-name-part> <tp:taxon-name-part taxon-name-part-type="species" reg="philipporum">philipporum</tp:taxon-name-part></tp:taxon-name></italic> sp. nov. <bold>17</bold> and <bold>18</bold> after OSFonline (<ext-link xmlns:xlink="http://www.w3.org/1999/xlink" xlink:type="simple" ext-link-type="uri" xlink:href="http://orthoptera.speciesfile.org/Common/basic/Taxa.aspx?TaxonNameID=1136208">http://orthoptera.speciesfile.org/Common/basic/Taxa.aspx?TaxonNameID=1136208</ext-link>).</p></caption><graphic xmlns:xlink="http://www.w3.org/1999/xlink" xlink:href="zookeys-951-047-g004.jpg" position="float" orientation="portrait" xlink:type="simple" id="oo_434388.jpg"><uri content-type="original_file" xlink:type="simple">https://binary.pensoft.net/fig/434388</uri></graphic></fig></tp:treatment-sec><ref-list><ref id="B10"><mixed-citation xmlns:xlink="http://www.w3.org/1999/xlink" xlink:type="simple"><person-group><name name-style="western"><surname>Ragge</surname><given-names>DR</given-names></name></person-group> (<year>1962</year>) <article-title>A revision of the genera <italic><tp:taxon-name><tp:taxon-name-part taxon-name-part-type="genus">Phlaurocentrum</tp:taxon-name-part></tp:taxon-name></italic> Karsch, <italic><tp:taxon-name><tp:taxon-name-part taxon-name-part-type="genus">Buettneria</tp:taxon-name-part></tp:taxon-name></italic> Karsch and <italic><tp:taxon-name><tp:taxon-name-part taxon-name-part-type="genus">Leiodontocercus</tp:taxon-name-part></tp:taxon-name></italic> Chopard (<tp:taxon-name><tp:taxon-name-part taxon-name-part-type="order">Orthoptera</tp:taxon-name-part></tp:taxon-name>: <tp:taxon-name><tp:taxon-name-part taxon-name-part-type="family">Tettigoniidae</tp:taxon-name-part></tp:taxon-name>).</article-title><source>Bulletin British Museum (Natural History) Entomology</source><volume>13</volume>: <fpage>1</fpage>–<lpage>17</lpage>. <ext-link xlink:type="simple" ext-link-type="uri" xlink:href="http://www.biodiversitylibrary.org/item/102952#page/8/mode/1up">http://www.biodiversitylibrary.org/item/102952#page/8/mode/1up</ext-link></mixed-citation></ref><ref id="B1"><mixed-citation xmlns:xlink="http://www.w3.org/1999/xlink" xlink:type="simple"><person-group><name name-style="western"><surname>Chopard</surname><given-names>L</given-names></name></person-group> (<year>1954</year>) <article-title>La réserve naturelle intégrale du Mont Nimba. II. Orthoptères Ensifères.</article-title><source>Mémoires Institut français Afrique noire</source><volume>40</volume>: <fpage>25</fpage>–<lpage>97</lpage>. <ext-link xlink:type="simple" ext-link-type="doi" xlink:href="10.1111/j.1365-2311.1954.tb00767.x">https://doi.org/10.1111/j.1365-2311.1954.tb00767.x</ext-link></mixed-citation></ref><ref id="B7"><mixed-citation xmlns:xlink="http://www.w3.org/1999/xlink" xlink:type="simple"><person-group><name name-style="western"><surname>Massa</surname><given-names>B</given-names></name></person-group> (<year>2013</year>) <article-title>Diversity of leaf katydids (<tp:taxon-name><tp:taxon-name-part taxon-name-part-type="order">Orthoptera</tp:taxon-name-part></tp:taxon-name>: <tp:taxon-name><tp:taxon-name-part taxon-name-part-type="family">Tettigoniidae</tp:taxon-name-part></tp:taxon-name>: <tp:taxon-name><tp:taxon-name-part taxon-name-part-type="subfamily">Phaneropterinae</tp:taxon-name-part></tp:taxon-name>) of Dzanga-Ndoki National Park, Central African Republic, with selected records from other African countries.</article-title><source>Journal of <tp:taxon-name><tp:taxon-name-part taxon-name-part-type="order">Orthoptera</tp:taxon-name-part></tp:taxon-name> Research</source><volume>22</volume>(<issue>2</issue>): <fpage>125</fpage>–<lpage>152</lpage>. <ext-link xlink:type="simple" ext-link-type="doi" xlink:href="10.1665/034.022.0201">https://doi.org/10.1665/034.022.0201</ext-link></mixed-citation></ref><ref id="B9"><mixed-citation xmlns:xlink="http://www.w3.org/1999/xlink" xlink:type="simple"><person-group><name name-style="western"><surname>Massa</surname><given-names>B</given-names></name><name name-style="western"><surname>Annoyer</surname><given-names>P</given-names></name><name name-style="western"><surname>Perez</surname><given-names>C</given-names></name><name name-style="western"><surname>Danflous</surname><given-names>S</given-names></name><name name-style="western"><surname>Duvot</surname><given-names>G</given-names></name></person-group> (<year>2020</year>) <article-title><tp:taxon-name><tp:taxon-name-part taxon-name-part-type="order">Orthoptera</tp:taxon-name-part></tp:taxon-name><tp:taxon-name><tp:taxon-name-part taxon-name-part-type="family">Tettigoniidae</tp:taxon-name-part></tp:taxon-name> (<tp:taxon-name><tp:taxon-name-part taxon-name-part-type="subfamily">Conocephalinae</tp:taxon-name-part></tp:taxon-name>, <tp:taxon-name><tp:taxon-name-part taxon-name-part-type="subfamily">Hexacentrinae</tp:taxon-name-part></tp:taxon-name>, <tp:taxon-name><tp:taxon-name-part taxon-name-part-type="subfamily">Phaneropterinae</tp:taxon-name-part></tp:taxon-name>, <tp:taxon-name><tp:taxon-name-part taxon-name-part-type="subfamily">Mecopodinae</tp:taxon-name-part></tp:taxon-name>, <tp:taxon-name><tp:taxon-name-part taxon-name-part-type="subfamily">Hetrodinae</tp:taxon-name-part></tp:taxon-name>) from some protected areas of Central African Republic.</article-title><source>Zootaxa</source><volume>4780</volume>(<issue>3</issue>): <fpage>401</fpage>–<lpage>447</lpage>. <ext-link xlink:type="simple" ext-link-type="doi" xlink:href="10.11646/zootaxa.4780.3.1">https://doi.org/10.11646/zootaxa.4780.3.1</ext-link></mixed-citation></ref></ref-list></tp:taxon-treatment>
