# Supplementary material for: Revision of the Afrotropical genus Leiodontocercus (Orthoptera, Tettigoniidae, Phaneropterinae) with a description of four new species
Source: Zookeys. 2020 Jul 22;951:47–65. doi: 10.3897/zookeys.951.53814 (PMC7390807; doi:10.3897/zookeys.951.53814)
Supplement: XML Treatment for Leiodontocercus spinicercatus [file zookeys.951.53814-treatment3.xml]

<!DOCTYPE tp:taxon-treatment
  PUBLIC "-//TaxonX//DTD Taxonomic Treatment Publishing DTD v0 20100105//EN" "tax-treatment-NSO.dtd">
<tp:taxon-treatment xmlns:tp="http://www.plazi.org/taxpub"><tp:treatment-meta><kwd-group><label>Taxon classification</label><kwd><named-content xmlns:xlink="http://www.w3.org/1999/xlink" content-type="kingdom">Animalia</named-content></kwd><kwd><named-content xmlns:xlink="http://www.w3.org/1999/xlink" content-type="order">Orthoptera</named-content></kwd><kwd><named-content xmlns:xlink="http://www.w3.org/1999/xlink" content-type="family">Tettigoniidae</named-content></kwd></kwd-group><mixed-citation publication-type="journal"><person-group><name><surname>Massa</surname><given-names>Bruno</given-names></name></person-group><article-title>Revision of the Afrotropical genus <italic><tp:taxon-name><tp:taxon-name-part taxon-name-part-type="genus" reg="Leiodontocercus">Leiodontocercus</tp:taxon-name-part></tp:taxon-name></italic> (<tp:taxon-name><tp:taxon-name-part taxon-name-part-type="order">Orthoptera</tp:taxon-name-part></tp:taxon-name>, <tp:taxon-name><tp:taxon-name-part taxon-name-part-type="family">Tettigoniidae</tp:taxon-name-part></tp:taxon-name>, <tp:taxon-name><tp:taxon-name-part taxon-name-part-type="subfamily">Phaneropterinae</tp:taxon-name-part></tp:taxon-name>) with a description of four new species</article-title><source>Zookeys</source><day>22</day><month>7</month><year>2020</year><volume>951</volume><fpage>47</fpage><lpage>65</lpage><pub-id pub-id-type="doi">10.3897/zookeys.951.53814</pub-id></mixed-citation></tp:treatment-meta><tp:nomenclature><tp:taxon-name><object-id xmlns:xlink="http://www.w3.org/1999/xlink" content-type="arpha" xlink:type="simple">E158164E-1C9A-5DD4-B10D-B94250568FDF</object-id>
              <tp:taxon-name-part taxon-name-part-type="genus" reg="Leiodontocercus">Leiodontocercus</tp:taxon-name-part>
              <tp:taxon-name-part taxon-name-part-type="species" reg="spinicercatus">spinicercatus</tp:taxon-name-part>
              <object-id xmlns:xlink="http://www.w3.org/1999/xlink" content-type="zoobank" xlink:type="simple">http://zoobank.org/F34AB84D-BFF9-4505-8CCE-C35AAB07FCCE</object-id>
            </tp:taxon-name><tp:taxon-status xmlns:xlink="http://www.w3.org/1999/xlink" xlink:type="simple">sp. nov.</tp:taxon-status><xref ref-type="fig" rid="F1">Figs 2</xref><xref ref-type="fig" rid="F1">, 3</xref><xref ref-type="fig" rid="F2">, 5</xref><xref ref-type="fig" rid="F3">, 10</xref><xref ref-type="fig" rid="F5">, 23</xref><xref ref-type="fig" rid="F5">, 24</xref></tp:nomenclature><tp:treatment-sec sec-type="material" id="SECID0EZFAE"><title>Material examined.</title><p>Central African Republic, Dzanga-Sangha Special Reserve, Camp 5, 15–16.II.2005, P. Annoyer (♂ holotypus); Dzanga-Sangha Special Reserve, Camp 5, 7–8.II.2005 (light), P. Annoyer (1♀); Dzanga-Sangha Special Reserve, 15–16.X.2008 (light), P. Annoyer (1♀) (<abbrev xmlns:xlink="http://www.w3.org/1999/xlink" content-type="institution" xlink:title="Bruno Massa Private Collection, Palermo, Italy" id="ABBRID0E6FAE" xlink:type="simple">BMPC</abbrev>).</p></tp:treatment-sec><tp:treatment-sec sec-type="description" id="SECID0EEGAE"><title>Description.</title><p><bold>Male. <italic>General habitus and colour.</italic></bold> Predominantly green-brown, two lateral black spots on fore margin of pronotum and corresponding hind margin of head, black stripe interrupted on the hind margin of pronotum, abdomen yellow, last abdominal tergite orange, antennal segments reddish, legs yellowish, hind tibiae yellowish with black rings. <bold><italic>Head and antennae.</italic></bold> Eyes oval-roundish, prominent, antennae long and thin. <bold><italic>Thorax.</italic></bold> Anterior margin of pronotum slightly concave, posterior margin straight. Lower margin of pronotal lobes rounded. <bold><italic>Tegmina</italic></bold> very narrow. Central part of the stridulatory file consists of ca 55 teeth (Fig. <xref ref-type="fig" rid="F2">5</xref>). The stridulatory area of the left tegmen wider than the rest of tegmen (Fig. <xref ref-type="fig" rid="F3">10</xref>). Right tegmen without mirror. <bold><italic>Legs.</italic></bold> Fore coxae armed. Tympana on fore tibiae open on outer, closed on inner side. Fore femora with 7 inner ventral spines, fore tibiae with 4 inner and outer ventral spines. Mid femora armed with 9 outer ventral spines, mid tibiae dorsally with 2 inner spines, 7 spines on outer and inner ventral margins. Hind femora with 8–9 outer and inner ventral spines, hind tibiae straight with many ventral spines. 2 pairs of small spines on the outer and inner knees of hind femora. <bold><italic>Abdomen.</italic></bold> Cerci stout and apically incurved, with an apical ventral pointed tip (Figs <xref ref-type="fig" rid="F5">23</xref>, <xref ref-type="fig" rid="F5">24</xref>). Hind margin of the subgenital plate nearly straight, styli absent.</p><fig id="F3" position="float" orientation="portrait"><object-id xmlns:xlink="http://www.w3.org/1999/xlink" content-type="doi" xlink:type="simple">10.3897/zookeys.951.53814.figures9-14</object-id><object-id xmlns:xlink="http://www.w3.org/1999/xlink" content-type="arpha" xlink:type="simple">A9558C99-2D4F-51D0-A3B8-5D27D18E6DFE</object-id><label>Figures 9–14.</label><caption><p>Dorsal view of the head, pronotum and the stridulatory area of the following species of <italic><tp:taxon-name><tp:taxon-name-part taxon-name-part-type="genus" reg="Leiodontocercus">Leiodontocercus</tp:taxon-name-part></tp:taxon-name></italic>: <bold>9</bold><italic><tp:taxon-name><tp:taxon-name-part taxon-name-part-type="genus" reg="Leiodontocercus">L.</tp:taxon-name-part> <tp:taxon-name-part taxon-name-part-type="species" reg="vicii">vicii</tp:taxon-name-part></tp:taxon-name></italic> sp. nov. <bold>10</bold><italic><tp:taxon-name><tp:taxon-name-part taxon-name-part-type="genus" reg="Leiodontocercus">L.</tp:taxon-name-part> <tp:taxon-name-part taxon-name-part-type="species" reg="spinicercatus">spinicercatus</tp:taxon-name-part></tp:taxon-name></italic> sp. nov. <bold>11</bold><italic><tp:taxon-name><tp:taxon-name-part taxon-name-part-type="genus" reg="Leiodontocercus">L.</tp:taxon-name-part> <tp:taxon-name-part taxon-name-part-type="species" reg="muticus">muticus</tp:taxon-name-part></tp:taxon-name></italic> sp. nov. <bold>12</bold><italic><tp:taxon-name><tp:taxon-name-part taxon-name-part-type="genus" reg="Leiodontocercus">L.</tp:taxon-name-part> <tp:taxon-name-part taxon-name-part-type="species" reg="philipporum">philipporum</tp:taxon-name-part></tp:taxon-name></italic> sp. nov. <bold>13</bold><italic><tp:taxon-name><tp:taxon-name-part taxon-name-part-type="genus" reg="Leiodontocercus">L.</tp:taxon-name-part> <tp:taxon-name-part taxon-name-part-type="species" reg="condylus">condylus</tp:taxon-name-part></tp:taxon-name></italic><bold>14</bold><italic><tp:taxon-name><tp:taxon-name-part taxon-name-part-type="genus" reg="Leiodontocercus">L.</tp:taxon-name-part> <tp:taxon-name-part taxon-name-part-type="species" reg="angustipennis">angustipennis</tp:taxon-name-part></tp:taxon-name></italic> (holotypus).</p></caption><graphic xmlns:xlink="http://www.w3.org/1999/xlink" xlink:href="zookeys-951-047-g003.jpg" position="float" orientation="portrait" xlink:type="simple" id="oo_434387.jpg"><uri content-type="original_file" xlink:type="simple">https://binary.pensoft.net/fig/434387</uri></graphic></fig></tp:treatment-sec><tp:treatment-sec sec-type="description" id="SECID0EPKAE"><title>Measurements (mm).</title><p>Body length: 14.2; length of pronotum: 2.9; depth of pronotum: 2.5; length of hind femora: 19.7; length of tegmina: 23.4; width of tegmina: 3.2.</p></tp:treatment-sec><tp:treatment-sec sec-type="etymology" id="SECID0EUKAE"><title>Etymology.</title><p><italic><tp:taxon-name><tp:taxon-name-part taxon-name-part-type="genus" reg="Leiodontocercus">Leiodontocercus</tp:taxon-name-part> <tp:taxon-name-part taxon-name-part-type="species" reg="spinicercatus">spinicercatus</tp:taxon-name-part></tp:taxon-name></italic> sp. nov. is named after the ventral spine on the male cerci.</p></tp:treatment-sec><tp:treatment-sec sec-type="distribution" id="SECID0EFLAE"><title>Distribution.</title><p>It is known from the Dzanga-Sangha Special Reserve (Central African Republic).</p></tp:treatment-sec><tp:treatment-sec><!--Section generated to contain objects referenced in tp:taxon-treatment.--><fig id="F1" position="float" orientation="portrait"><object-id xmlns:xlink="http://www.w3.org/1999/xlink" content-type="doi" xlink:type="simple">10.3897/zookeys.951.53814.figures1-3</object-id><object-id xmlns:xlink="http://www.w3.org/1999/xlink" content-type="arpha" xlink:type="simple">896C069E-FD10-55E7-BEB8-FC2AB17D4813</object-id><label>Figures 1–3.</label><caption><p>Female ovipositor of <italic><tp:taxon-name><tp:taxon-name-part taxon-name-part-type="genus" reg="Leiodontocercus">Leiodontocercus</tp:taxon-name-part></tp:taxon-name></italic>: <bold>1</bold> 10<sup>th</sup> abdominal tergite concealing the supra-anal plate in the female of <italic><tp:taxon-name><tp:taxon-name-part taxon-name-part-type="genus" reg="Leiodontocercus">L.</tp:taxon-name-part> <tp:taxon-name-part taxon-name-part-type="species" reg="muticus">muticus</tp:taxon-name-part></tp:taxon-name></italic> sp. nov. from Gabon <bold>2</bold> ventral view of the ovipositor of <italic><tp:taxon-name><tp:taxon-name-part taxon-name-part-type="genus" reg="Leiodontocercus">L.</tp:taxon-name-part> <tp:taxon-name-part taxon-name-part-type="species" reg="spinicercatus">spinicercatus</tp:taxon-name-part></tp:taxon-name></italic> sp. nov. from Central African Republic <bold>3</bold> lateral view of the ovipositor of <italic><tp:taxon-name><tp:taxon-name-part taxon-name-part-type="genus" reg="Leiodontocercus">L.</tp:taxon-name-part> <tp:taxon-name-part taxon-name-part-type="species" reg="spinicercatus">spinicercatus</tp:taxon-name-part></tp:taxon-name></italic> sp. nov. from Central African Republic.</p></caption><graphic xmlns:xlink="http://www.w3.org/1999/xlink" xlink:href="zookeys-951-047-g001.jpg" position="float" orientation="portrait" xlink:type="simple" id="oo_434385.jpg"><uri content-type="original_file" xlink:type="simple">https://binary.pensoft.net/fig/434385</uri></graphic></fig><fig id="F2" position="float" orientation="portrait"><object-id xmlns:xlink="http://www.w3.org/1999/xlink" content-type="doi" xlink:type="simple">10.3897/zookeys.951.53814.figures4-8</object-id><object-id xmlns:xlink="http://www.w3.org/1999/xlink" content-type="arpha" xlink:type="simple">ACBECA32-7CB0-501E-A15C-CA019D70C701</object-id><label>Figures 4–8.</label><caption><p>Stridulatory file and detail of teeth in the following species of <italic><tp:taxon-name><tp:taxon-name-part taxon-name-part-type="genus" reg="Leiodontocercus">Leiodontocercus</tp:taxon-name-part></tp:taxon-name></italic>: <bold>4</bold><italic><tp:taxon-name><tp:taxon-name-part taxon-name-part-type="genus" reg="Leiodontocercus">L.</tp:taxon-name-part> <tp:taxon-name-part taxon-name-part-type="species" reg="vicii">vicii</tp:taxon-name-part></tp:taxon-name></italic> sp. nov. <bold>5</bold><italic><tp:taxon-name><tp:taxon-name-part taxon-name-part-type="genus" reg="Leiodontocercus">L.</tp:taxon-name-part> <tp:taxon-name-part taxon-name-part-type="species" reg="spinicercatus">spinicercatus</tp:taxon-name-part></tp:taxon-name></italic> sp. nov. <bold>6</bold><italic><tp:taxon-name><tp:taxon-name-part taxon-name-part-type="genus" reg="Leiodontocercus">L.</tp:taxon-name-part> <tp:taxon-name-part taxon-name-part-type="species" reg="condylus">condylus</tp:taxon-name-part></tp:taxon-name></italic><bold>7</bold><italic><tp:taxon-name><tp:taxon-name-part taxon-name-part-type="genus" reg="Leiodontocercus">L.</tp:taxon-name-part> <tp:taxon-name-part taxon-name-part-type="species" reg="philipporum">philipporum</tp:taxon-name-part></tp:taxon-name></italic> sp. nov. <bold>8</bold><italic><tp:taxon-name><tp:taxon-name-part taxon-name-part-type="genus" reg="Leiodontocercus">L.</tp:taxon-name-part> <tp:taxon-name-part taxon-name-part-type="species" reg="muticus">muticus</tp:taxon-name-part></tp:taxon-name></italic> sp. nov.</p></caption><graphic xmlns:xlink="http://www.w3.org/1999/xlink" xlink:href="zookeys-951-047-g002.jpg" position="float" orientation="portrait" xlink:type="simple" id="oo_434386.jpg"><uri content-type="original_file" xlink:type="simple">https://binary.pensoft.net/fig/434386</uri></graphic></fig><fig id="F5" position="float" orientation="portrait"><object-id xmlns:xlink="http://www.w3.org/1999/xlink" content-type="doi" xlink:type="simple">10.3897/zookeys.951.53814.figures21-26</object-id><object-id xmlns:xlink="http://www.w3.org/1999/xlink" content-type="arpha" xlink:type="simple">1FCA11CD-D139-51F4-B702-D5DE4CB658D8</object-id><label>Figures 21–26.</label><caption><p>Frontal and lateral view of cerci of the following species of <italic><tp:taxon-name><tp:taxon-name-part taxon-name-part-type="genus" reg="Leiodontocercus">Leiodontocercus</tp:taxon-name-part></tp:taxon-name></italic>: <bold>21, 22</bold><italic><tp:taxon-name><tp:taxon-name-part taxon-name-part-type="genus" reg="Leiodontocercus">L.</tp:taxon-name-part> <tp:taxon-name-part taxon-name-part-type="species" reg="vicii">vicii</tp:taxon-name-part></tp:taxon-name></italic> sp. nov. <bold>23, 24</bold><italic><tp:taxon-name><tp:taxon-name-part taxon-name-part-type="genus" reg="Leiodontocercus">L.</tp:taxon-name-part> <tp:taxon-name-part taxon-name-part-type="species" reg="spinicercatus">spinicercatus</tp:taxon-name-part></tp:taxon-name></italic> sp. nov. <bold>25, 26</bold><italic><tp:taxon-name><tp:taxon-name-part taxon-name-part-type="genus" reg="Leiodontocercus">L.</tp:taxon-name-part> <tp:taxon-name-part taxon-name-part-type="species" reg="muticus">muticus</tp:taxon-name-part></tp:taxon-name></italic> sp. nov.</p></caption><graphic xmlns:xlink="http://www.w3.org/1999/xlink" xlink:href="zookeys-951-047-g005.jpg" position="float" orientation="portrait" xlink:type="simple" id="oo_434389.jpg"><uri content-type="original_file" xlink:type="simple">https://binary.pensoft.net/fig/434389</uri></graphic></fig></tp:treatment-sec></tp:taxon-treatment>
