# Supplementary material for: Revision of the Afrotropical genus Leiodontocercus (Orthoptera, Tettigoniidae, Phaneropterinae) with a description of four new species
Source: Zookeys. 2020 Jul 22;951:47–65. doi: 10.3897/zookeys.951.53814 (PMC7390807; doi:10.3897/zookeys.951.53814)
Supplement: XML Treatment for Leiodontocercus condylus [file zookeys.951.53814-treatment5.xml]

<!DOCTYPE tp:taxon-treatment
  PUBLIC "-//TaxonX//DTD Taxonomic Treatment Publishing DTD v0 20100105//EN" "tax-treatment-NSO.dtd">
<tp:taxon-treatment xmlns:tp="http://www.plazi.org/taxpub"><tp:treatment-meta><kwd-group><label>Taxon classification</label><kwd><named-content xmlns:xlink="http://www.w3.org/1999/xlink" content-type="kingdom">Animalia</named-content></kwd><kwd><named-content xmlns:xlink="http://www.w3.org/1999/xlink" content-type="order">Orthoptera</named-content></kwd><kwd><named-content xmlns:xlink="http://www.w3.org/1999/xlink" content-type="family">Tettigoniidae</named-content></kwd></kwd-group><mixed-citation publication-type="journal"><person-group><name><surname>Massa</surname><given-names>Bruno</given-names></name></person-group><article-title>Revision of the Afrotropical genus <italic><tp:taxon-name><tp:taxon-name-part taxon-name-part-type="genus" reg="Leiodontocercus">Leiodontocercus</tp:taxon-name-part></tp:taxon-name></italic> (<tp:taxon-name><tp:taxon-name-part taxon-name-part-type="order">Orthoptera</tp:taxon-name-part></tp:taxon-name>, <tp:taxon-name><tp:taxon-name-part taxon-name-part-type="family">Tettigoniidae</tp:taxon-name-part></tp:taxon-name>, <tp:taxon-name><tp:taxon-name-part taxon-name-part-type="subfamily">Phaneropterinae</tp:taxon-name-part></tp:taxon-name>) with a description of four new species</article-title><source>Zookeys</source><day>22</day><month>7</month><year>2020</year><volume>951</volume><fpage>47</fpage><lpage>65</lpage><pub-id pub-id-type="doi">10.3897/zookeys.951.53814</pub-id></mixed-citation></tp:treatment-meta><tp:nomenclature><tp:taxon-name><object-id xmlns:xlink="http://www.w3.org/1999/xlink" content-type="arpha" xlink:type="simple">F2FB972F-4C1F-5EDE-AB38-4565082164C7</object-id>
              <tp:taxon-name-part taxon-name-part-type="genus" reg="Leiodontocercus">Leiodontocercus</tp:taxon-name-part>
              <tp:taxon-name-part taxon-name-part-type="species" reg="condylus">condylus</tp:taxon-name-part>
            </tp:taxon-name><tp:taxon-authority>Ragge, 1962</tp:taxon-authority><xref ref-type="fig" rid="F2">Figs 6</xref><xref ref-type="fig" rid="F3">, 13</xref><xref ref-type="fig" rid="F4">, 15</xref><xref ref-type="fig" rid="F4">, 15a</xref><xref ref-type="fig" rid="F4">, 16</xref><xref ref-type="fig" rid="F6">, 27</xref><tp:nomenclature-citation-list><tp:nomenclature-citation><tp:taxon-name>
                  <tp:taxon-name-part taxon-name-part-type="genus" reg="Leiodontocercus">Leiodontocercus</tp:taxon-name-part> <tp:taxon-name-part taxon-name-part-type="species" reg="condylus">condylus</tp:taxon-name-part></tp:taxon-name><comment><xref ref-type="bibr" rid="B10">Ragge. 1962</xref>. Bull. Br. Mus. (Nat. Hist.) Ent. 13: 15; type locality: Kibali-Ituri, Yindi (Democratic Republic of Congo) (NHM).</comment></tp:nomenclature-citation></tp:nomenclature-citation-list></tp:nomenclature><tp:treatment-sec sec-type="material" id="SECID0EHSAE"><title>Material examined.</title><p>Central African Republic, Dzanga-Ndoki National Park, Dieké 25.XI.2010, P. Annoyer (1♂, 1♀); Dzanga-Ndoki National Park, Lake 1, 31.I–2.II.2012 (1♀), 12–13.II.2012 (1♂), 13–14.II.2012 (3♂), 17.II.2012 (1♀); 20–23.II.2012 (1♀), 22–23.II.2012 (1♀); 28–29.II.2012 (1♂) (hand catching and light), SANGHA2012 Team; Lake 3, 25–26.II.2012 (light), P. Annoyer (1♀) (<abbrev xmlns:xlink="http://www.w3.org/1999/xlink" content-type="institution" xlink:title="Bruno Massa Private Collection, Palermo, Italy" id="ABBRID0ENSAE" xlink:type="simple">BMPC</abbrev> &amp; <abbrev xmlns:xlink="http://www.w3.org/1999/xlink" content-type="institution" xlink:title="Philippe Annoyer Private Collection, Sainte Croix Volvestre, France" id="ABBRID0ESSAE" xlink:type="simple">PAPC</abbrev>); Central African Republic, La Maboké, M’Baiki II.1964, M. Pavan (1♂) (<abbrev xmlns:xlink="http://www.w3.org/1999/xlink" content-type="institution" xlink:title="Museo di Storia Naturale, University of Pavia, Italy" id="ABBRID0EXSAE" xlink:type="simple">MSNP</abbrev>).</p></tp:treatment-sec><tp:treatment-sec sec-type="remarks" id="SECID0E3SAE"><title>Remarks.</title><p><italic><tp:taxon-name><tp:taxon-name-part taxon-name-part-type="genus" reg="Leiodontocercus">Leiodontocercus</tp:taxon-name-part> <tp:taxon-name-part taxon-name-part-type="species" reg="condylus">condylus</tp:taxon-name-part></tp:taxon-name></italic> has the central part of the stridulatory file with ca 50 thick teeth, that appear just deeper than in the other species (Fig. <xref ref-type="fig" rid="F2">6</xref>). The stridulatory area of the left tegmen is a little backwards protruding, more than in the other species (Fig. <xref ref-type="fig" rid="F3">13</xref>). This species is characterized by cerci stout with an apical swelling with the outer margin serrated and the inner part with two pointed black tipped teeth (Figs <xref ref-type="fig" rid="F4">15</xref>, <xref ref-type="fig" rid="F4">16</xref>).</p><fig id="F4" position="float" orientation="portrait"><object-id xmlns:xlink="http://www.w3.org/1999/xlink" content-type="doi" xlink:type="simple">10.3897/zookeys.951.53814.figures15-20</object-id><object-id xmlns:xlink="http://www.w3.org/1999/xlink" content-type="arpha" xlink:type="simple">18CD6139-AE08-5DE6-9904-56CEF31611AB</object-id><label>Figures 15–20.</label><caption><p>Frontal and lateral view of cerci of the following species of <italic><tp:taxon-name><tp:taxon-name-part taxon-name-part-type="genus" reg="Leiodontocercus">Leiodontocercus</tp:taxon-name-part></tp:taxon-name></italic>: <bold>15, 16</bold><italic><tp:taxon-name><tp:taxon-name-part taxon-name-part-type="genus" reg="Leiodontocercus">L.</tp:taxon-name-part> <tp:taxon-name-part taxon-name-part-type="species" reg="condylus">condylus</tp:taxon-name-part></tp:taxon-name></italic> (inset 15a: cercus after <xref ref-type="bibr" rid="B10">Ragge 1962</xref>), <bold>17</bold><italic><tp:taxon-name><tp:taxon-name-part taxon-name-part-type="genus" reg="Leiodontocercus">L.</tp:taxon-name-part> <tp:taxon-name-part taxon-name-part-type="species" reg="angustipennis">angustipennis</tp:taxon-name-part></tp:taxon-name></italic> (holotypus; inset <bold>17a</bold> cercus after <xref ref-type="bibr" rid="B10">Ragge 1962</xref>) <bold>18</bold><italic><tp:taxon-name><tp:taxon-name-part taxon-name-part-type="genus" reg="Leiodontocercus">L.</tp:taxon-name-part> <tp:taxon-name-part taxon-name-part-type="species" reg="malleus">malleus</tp:taxon-name-part></tp:taxon-name></italic> (holotypus; inset <bold>18a</bold> cercus after <xref ref-type="bibr" rid="B10">Ragge 1962</xref>) <bold>19, 20</bold><italic><tp:taxon-name><tp:taxon-name-part taxon-name-part-type="genus" reg="Leiodontocercus">L.</tp:taxon-name-part> <tp:taxon-name-part taxon-name-part-type="species" reg="philipporum">philipporum</tp:taxon-name-part></tp:taxon-name></italic> sp. nov. <bold>17</bold> and <bold>18</bold> after OSFonline (<ext-link xmlns:xlink="http://www.w3.org/1999/xlink" xlink:type="simple" ext-link-type="uri" xlink:href="http://orthoptera.speciesfile.org/Common/basic/Taxa.aspx?TaxonNameID=1136208">http://orthoptera.speciesfile.org/Common/basic/Taxa.aspx?TaxonNameID=1136208</ext-link>).</p></caption><graphic xmlns:xlink="http://www.w3.org/1999/xlink" xlink:href="zookeys-951-047-g004.jpg" position="float" orientation="portrait" xlink:type="simple" id="oo_434388.jpg"><uri content-type="original_file" xlink:type="simple">https://binary.pensoft.net/fig/434388</uri></graphic></fig></tp:treatment-sec><tp:treatment-sec sec-type="distribution" id="SECID0E5WAE"><title>Distribution.</title><p><italic><tp:taxon-name><tp:taxon-name-part taxon-name-part-type="genus" reg="Leiodontocercus">Leiodontocercus</tp:taxon-name-part> <tp:taxon-name-part taxon-name-part-type="species" reg="condylus">condylus</tp:taxon-name-part></tp:taxon-name></italic> has been described from Zaire (= Democratic Republic of Congo) and has been reported from Central African Republic (Dzanga-Ndoki National Park) by <xref ref-type="bibr" rid="B9">Massa et al. (2020)</xref>; it is here recorded also from the M’Baiki forest in Central African Republic. Presently females are not recognized at species level and were identified as <italic><tp:taxon-name><tp:taxon-name-part taxon-name-part-type="genus" reg="Leiodontocercus">L.</tp:taxon-name-part> <tp:taxon-name-part taxon-name-part-type="species" reg="condylus">condylus</tp:taxon-name-part></tp:taxon-name></italic> because they were collected together with the males of this species.</p></tp:treatment-sec><tp:treatment-sec><!--Section generated to contain objects referenced in tp:taxon-treatment.--><fig id="F2" position="float" orientation="portrait"><object-id xmlns:xlink="http://www.w3.org/1999/xlink" content-type="doi" xlink:type="simple">10.3897/zookeys.951.53814.figures4-8</object-id><object-id xmlns:xlink="http://www.w3.org/1999/xlink" content-type="arpha" xlink:type="simple">ACBECA32-7CB0-501E-A15C-CA019D70C701</object-id><label>Figures 4–8.</label><caption><p>Stridulatory file and detail of teeth in the following species of <italic><tp:taxon-name><tp:taxon-name-part taxon-name-part-type="genus" reg="Leiodontocercus">Leiodontocercus</tp:taxon-name-part></tp:taxon-name></italic>: <bold>4</bold><italic><tp:taxon-name><tp:taxon-name-part taxon-name-part-type="genus" reg="Leiodontocercus">L.</tp:taxon-name-part> <tp:taxon-name-part taxon-name-part-type="species" reg="vicii">vicii</tp:taxon-name-part></tp:taxon-name></italic> sp. nov. <bold>5</bold><italic><tp:taxon-name><tp:taxon-name-part taxon-name-part-type="genus" reg="Leiodontocercus">L.</tp:taxon-name-part> <tp:taxon-name-part taxon-name-part-type="species" reg="spinicercatus">spinicercatus</tp:taxon-name-part></tp:taxon-name></italic> sp. nov. <bold>6</bold><italic><tp:taxon-name><tp:taxon-name-part taxon-name-part-type="genus" reg="Leiodontocercus">L.</tp:taxon-name-part> <tp:taxon-name-part taxon-name-part-type="species" reg="condylus">condylus</tp:taxon-name-part></tp:taxon-name></italic><bold>7</bold><italic><tp:taxon-name><tp:taxon-name-part taxon-name-part-type="genus" reg="Leiodontocercus">L.</tp:taxon-name-part> <tp:taxon-name-part taxon-name-part-type="species" reg="philipporum">philipporum</tp:taxon-name-part></tp:taxon-name></italic> sp. nov. <bold>8</bold><italic><tp:taxon-name><tp:taxon-name-part taxon-name-part-type="genus" reg="Leiodontocercus">L.</tp:taxon-name-part> <tp:taxon-name-part taxon-name-part-type="species" reg="muticus">muticus</tp:taxon-name-part></tp:taxon-name></italic> sp. nov.</p></caption><graphic xmlns:xlink="http://www.w3.org/1999/xlink" xlink:href="zookeys-951-047-g002.jpg" position="float" orientation="portrait" xlink:type="simple" id="oo_434386.jpg"><uri content-type="original_file" xlink:type="simple">https://binary.pensoft.net/fig/434386</uri></graphic></fig><fig id="F3" position="float" orientation="portrait"><object-id xmlns:xlink="http://www.w3.org/1999/xlink" content-type="doi" xlink:type="simple">10.3897/zookeys.951.53814.figures9-14</object-id><object-id xmlns:xlink="http://www.w3.org/1999/xlink" content-type="arpha" xlink:type="simple">A9558C99-2D4F-51D0-A3B8-5D27D18E6DFE</object-id><label>Figures 9–14.</label><caption><p>Dorsal view of the head, pronotum and the stridulatory area of the following species of <italic><tp:taxon-name><tp:taxon-name-part taxon-name-part-type="genus" reg="Leiodontocercus">Leiodontocercus</tp:taxon-name-part></tp:taxon-name></italic>: <bold>9</bold><italic><tp:taxon-name><tp:taxon-name-part taxon-name-part-type="genus" reg="Leiodontocercus">L.</tp:taxon-name-part> <tp:taxon-name-part taxon-name-part-type="species" reg="vicii">vicii</tp:taxon-name-part></tp:taxon-name></italic> sp. nov. <bold>10</bold><italic><tp:taxon-name><tp:taxon-name-part taxon-name-part-type="genus" reg="Leiodontocercus">L.</tp:taxon-name-part> <tp:taxon-name-part taxon-name-part-type="species" reg="spinicercatus">spinicercatus</tp:taxon-name-part></tp:taxon-name></italic> sp. nov. <bold>11</bold><italic><tp:taxon-name><tp:taxon-name-part taxon-name-part-type="genus" reg="Leiodontocercus">L.</tp:taxon-name-part> <tp:taxon-name-part taxon-name-part-type="species" reg="muticus">muticus</tp:taxon-name-part></tp:taxon-name></italic> sp. nov. <bold>12</bold><italic><tp:taxon-name><tp:taxon-name-part taxon-name-part-type="genus" reg="Leiodontocercus">L.</tp:taxon-name-part> <tp:taxon-name-part taxon-name-part-type="species" reg="philipporum">philipporum</tp:taxon-name-part></tp:taxon-name></italic> sp. nov. <bold>13</bold><italic><tp:taxon-name><tp:taxon-name-part taxon-name-part-type="genus" reg="Leiodontocercus">L.</tp:taxon-name-part> <tp:taxon-name-part taxon-name-part-type="species" reg="condylus">condylus</tp:taxon-name-part></tp:taxon-name></italic><bold>14</bold><italic><tp:taxon-name><tp:taxon-name-part taxon-name-part-type="genus" reg="Leiodontocercus">L.</tp:taxon-name-part> <tp:taxon-name-part taxon-name-part-type="species" reg="angustipennis">angustipennis</tp:taxon-name-part></tp:taxon-name></italic> (holotypus).</p></caption><graphic xmlns:xlink="http://www.w3.org/1999/xlink" xlink:href="zookeys-951-047-g003.jpg" position="float" orientation="portrait" xlink:type="simple" id="oo_434387.jpg"><uri content-type="original_file" xlink:type="simple">https://binary.pensoft.net/fig/434387</uri></graphic></fig><fig id="F6" position="float" orientation="portrait"><object-id xmlns:xlink="http://www.w3.org/1999/xlink" content-type="doi" xlink:type="simple">10.3897/zookeys.951.53814.figure27</object-id><object-id xmlns:xlink="http://www.w3.org/1999/xlink" content-type="arpha" xlink:type="simple">175327FA-E8D5-5916-A0D4-6D27CC2AE4F8</object-id><label>Figure 27.</label><caption><p>Multi-stratified canopy of the forest of the Dzanga-Ndoki National Park (Central African Republic), where <italic><tp:taxon-name><tp:taxon-name-part taxon-name-part-type="genus" reg="Leiodontocercus">Leiodontocercus</tp:taxon-name-part></tp:taxon-name></italic> species may occur exploiting different ecological niches (Photo by P. Annoyer).</p></caption><graphic xmlns:xlink="http://www.w3.org/1999/xlink" xlink:href="zookeys-951-047-g006.jpg" position="float" orientation="portrait" xlink:type="simple" id="oo_434390.jpg"><uri content-type="original_file" xlink:type="simple">https://binary.pensoft.net/fig/434390</uri></graphic></fig></tp:treatment-sec><ref-list><ref id="B10"><mixed-citation xmlns:xlink="http://www.w3.org/1999/xlink" xlink:type="simple"><person-group><name name-style="western"><surname>Ragge</surname><given-names>DR</given-names></name></person-group> (<year>1962</year>) <article-title>A revision of the genera <italic><tp:taxon-name><tp:taxon-name-part taxon-name-part-type="genus">Phlaurocentrum</tp:taxon-name-part></tp:taxon-name></italic> Karsch, <italic><tp:taxon-name><tp:taxon-name-part taxon-name-part-type="genus">Buettneria</tp:taxon-name-part></tp:taxon-name></italic> Karsch and <italic><tp:taxon-name><tp:taxon-name-part taxon-name-part-type="genus">Leiodontocercus</tp:taxon-name-part></tp:taxon-name></italic> Chopard (<tp:taxon-name><tp:taxon-name-part taxon-name-part-type="order">Orthoptera</tp:taxon-name-part></tp:taxon-name>: <tp:taxon-name><tp:taxon-name-part taxon-name-part-type="family">Tettigoniidae</tp:taxon-name-part></tp:taxon-name>).</article-title><source>Bulletin British Museum (Natural History) Entomology</source><volume>13</volume>: <fpage>1</fpage>–<lpage>17</lpage>. <ext-link xlink:type="simple" ext-link-type="uri" xlink:href="http://www.biodiversitylibrary.org/item/102952#page/8/mode/1up">http://www.biodiversitylibrary.org/item/102952#page/8/mode/1up</ext-link></mixed-citation></ref><ref id="B9"><mixed-citation xmlns:xlink="http://www.w3.org/1999/xlink" xlink:type="simple"><person-group><name name-style="western"><surname>Massa</surname><given-names>B</given-names></name><name name-style="western"><surname>Annoyer</surname><given-names>P</given-names></name><name name-style="western"><surname>Perez</surname><given-names>C</given-names></name><name name-style="western"><surname>Danflous</surname><given-names>S</given-names></name><name name-style="western"><surname>Duvot</surname><given-names>G</given-names></name></person-group> (<year>2020</year>) <article-title><tp:taxon-name><tp:taxon-name-part taxon-name-part-type="order">Orthoptera</tp:taxon-name-part></tp:taxon-name><tp:taxon-name><tp:taxon-name-part taxon-name-part-type="family">Tettigoniidae</tp:taxon-name-part></tp:taxon-name> (<tp:taxon-name><tp:taxon-name-part taxon-name-part-type="subfamily">Conocephalinae</tp:taxon-name-part></tp:taxon-name>, <tp:taxon-name><tp:taxon-name-part taxon-name-part-type="subfamily">Hexacentrinae</tp:taxon-name-part></tp:taxon-name>, <tp:taxon-name><tp:taxon-name-part taxon-name-part-type="subfamily">Phaneropterinae</tp:taxon-name-part></tp:taxon-name>, <tp:taxon-name><tp:taxon-name-part taxon-name-part-type="subfamily">Mecopodinae</tp:taxon-name-part></tp:taxon-name>, <tp:taxon-name><tp:taxon-name-part taxon-name-part-type="subfamily">Hetrodinae</tp:taxon-name-part></tp:taxon-name>) from some protected areas of Central African Republic.</article-title><source>Zootaxa</source><volume>4780</volume>(<issue>3</issue>): <fpage>401</fpage>–<lpage>447</lpage>. <ext-link xlink:type="simple" ext-link-type="doi" xlink:href="10.11646/zootaxa.4780.3.1">https://doi.org/10.11646/zootaxa.4780.3.1</ext-link></mixed-citation></ref></ref-list></tp:taxon-treatment>
