# Supplementary material for: Revision of the Afrotropical genus Leiodontocercus (Orthoptera, Tettigoniidae, Phaneropterinae) with a description of four new species
Source: Zookeys. 2020 Jul 22;951:47–65. doi: 10.3897/zookeys.951.53814 (PMC7390807; doi:10.3897/zookeys.951.53814)
Supplement: XML Treatment for Leiodontocercus muticus [file zookeys.951.53814-treatment6.xml]

<!DOCTYPE tp:taxon-treatment
  PUBLIC "-//TaxonX//DTD Taxonomic Treatment Publishing DTD v0 20100105//EN" "tax-treatment-NSO.dtd">
<tp:taxon-treatment xmlns:tp="http://www.plazi.org/taxpub"><tp:treatment-meta><kwd-group><label>Taxon classification</label><kwd><named-content xmlns:xlink="http://www.w3.org/1999/xlink" content-type="kingdom">Animalia</named-content></kwd><kwd><named-content xmlns:xlink="http://www.w3.org/1999/xlink" content-type="order">Orthoptera</named-content></kwd><kwd><named-content xmlns:xlink="http://www.w3.org/1999/xlink" content-type="family">Tettigoniidae</named-content></kwd></kwd-group><mixed-citation publication-type="journal"><person-group><name><surname>Massa</surname><given-names>Bruno</given-names></name></person-group><article-title>Revision of the Afrotropical genus <italic><tp:taxon-name><tp:taxon-name-part taxon-name-part-type="genus" reg="Leiodontocercus">Leiodontocercus</tp:taxon-name-part></tp:taxon-name></italic> (<tp:taxon-name><tp:taxon-name-part taxon-name-part-type="order">Orthoptera</tp:taxon-name-part></tp:taxon-name>, <tp:taxon-name><tp:taxon-name-part taxon-name-part-type="family">Tettigoniidae</tp:taxon-name-part></tp:taxon-name>, <tp:taxon-name><tp:taxon-name-part taxon-name-part-type="subfamily">Phaneropterinae</tp:taxon-name-part></tp:taxon-name>) with a description of four new species</article-title><source>Zookeys</source><day>22</day><month>7</month><year>2020</year><volume>951</volume><fpage>47</fpage><lpage>65</lpage><pub-id pub-id-type="doi">10.3897/zookeys.951.53814</pub-id></mixed-citation></tp:treatment-meta><tp:nomenclature><tp:taxon-name><object-id xmlns:xlink="http://www.w3.org/1999/xlink" content-type="arpha" xlink:type="simple">64EABD67-B66A-54C8-86DC-033C676B9F8C</object-id>
              <tp:taxon-name-part taxon-name-part-type="genus" reg="Leiodontocercus">Leiodontocercus</tp:taxon-name-part>
              <tp:taxon-name-part taxon-name-part-type="species" reg="muticus">muticus</tp:taxon-name-part>
              <object-id xmlns:xlink="http://www.w3.org/1999/xlink" content-type="zoobank" xlink:type="simple">http://zoobank.org/10E50D8E-F830-4D8D-B231-A74919255CB5</object-id>
            </tp:taxon-name><tp:taxon-status xmlns:xlink="http://www.w3.org/1999/xlink" xlink:type="simple">sp. nov.</tp:taxon-status><xref ref-type="fig" rid="F2">Figs 8</xref><xref ref-type="fig" rid="F3">, 11</xref><xref ref-type="fig" rid="F5">, 25</xref><xref ref-type="fig" rid="F5">, 26</xref></tp:nomenclature><tp:treatment-sec sec-type="material" id="SECID0EWZAE"><title>Material examined.</title><p>Gabon, Mikongo (Rougier), Mts de Cristal (secondary forest) (430 m) <named-content xmlns:xlink="http://www.w3.org/1999/xlink" content-type="dwc:verbatimCoordinates" xlink:type="simple"><named-content content-type="geo-json" specific-use="{&#34;type&#34;:&#34;Point&#34;,&#34;coordinates&#34;:[11.178333,0.496389]}" id="NCID0E6ZAE" xlink:type="simple">0°29'47"N, 11°10'42"E</named-content></named-content>, 28.VII–12.VIII.2019 (MV Light Trap), Albert, Aristophanous, Bie Mba, Dérozier, Moretto (♂ holotypus, 1♂ paratypus) (<abbrev xmlns:xlink="http://www.w3.org/1999/xlink" content-type="institution" xlink:title="African Natural History Research Trust, Hereford, UK" id="ABBRID0EE1AE" xlink:type="simple">ANHRT</abbrev>); Gabon, Mikongo (Rougier), Mts de Cristal (secondary forest) (430 m) <named-content xmlns:xlink="http://www.w3.org/1999/xlink" content-type="dwc:verbatimCoordinates" xlink:type="simple"><named-content content-type="geo-json" specific-use="{&#34;type&#34;:&#34;Point&#34;,&#34;coordinates&#34;:[11.178333,0.496389]}" id="NCID0EM1AE" xlink:type="simple">0°29'47"N, 11°10'42"E</named-content></named-content>, 28.VII–12.VIII.2019 (Actinic Light Trap), Albert, Aristophanous, Bie Mba, Dérozier, Moretto (1♀) (<abbrev xmlns:xlink="http://www.w3.org/1999/xlink" content-type="institution" xlink:title="African Natural History Research Trust, Hereford, UK" id="ABBRID0ER1AE" xlink:type="simple">ANHRT</abbrev>); Gabon, Nyonié (lowland forest) <named-content xmlns:xlink="http://www.w3.org/1999/xlink" content-type="dwc:verbatimCoordinates" xlink:type="simple"><named-content content-type="geo-json" specific-use="{&#34;type&#34;:&#34;Point&#34;,&#34;coordinates&#34;:[9.340278,-0.039444]}" id="NCID0EZ1AE" xlink:type="simple">0°2'22"S, 9°20'25"E</named-content></named-content> (10 m) 23–28.VIII.2019 (LepiLED Light Trap), Albert, Aristophanous, Bie Mba, Dérozier, Moretto (1♂ paratypus) (<abbrev xmlns:xlink="http://www.w3.org/1999/xlink" content-type="institution" xlink:title="Bruno Massa Private Collection, Palermo, Italy" id="ABBRID0E51AE" xlink:type="simple">BMPC</abbrev>); Gabon, Lope National Park 4.IV.2014 (light), N. Moulin (1♀) (<abbrev xmlns:xlink="http://www.w3.org/1999/xlink" content-type="institution" xlink:title="Bruno Massa Private Collection, Palermo, Italy" id="ABBRID0ED2AE" xlink:type="simple">BMPC</abbrev>); Cameroon, Campo Ma’an National Park (lowland rainforest) (950 m) 10–22.III.2018 (MV Light Trap), Fotsing, Ishmael, Miles, Safian (1♂ paratypus, 1♀) (<abbrev xmlns:xlink="http://www.w3.org/1999/xlink" content-type="institution" xlink:title="African Natural History Research Trust, Hereford, UK" id="ABBRID0EI2AE" xlink:type="simple">ANHRT</abbrev>); Cameroon, Mundame (1♀) (<abbrev xmlns:xlink="http://www.w3.org/1999/xlink" content-type="institution" xlink:title="Naturhistorisches Museum Wien, Vienna, Austria" id="ABBRID0EN2AE" xlink:type="simple">NHW</abbrev>).</p></tp:treatment-sec><tp:treatment-sec sec-type="description" id="SECID0ES2AE"><title>Description.</title><p><bold>Male. <italic>General habitus and colour.</italic></bold> Green-brown, tegmina brownish, abdomen yellow, last abdominal tergite brown, cerci brown, antennal segments reddish, legs yellowish. <bold><italic>Head and antennae.</italic></bold> Eyes oval-roundish, prominent, antennae long and thin. <bold><italic>Thorax.</italic></bold> Anterior margin of pronotum slightly concave, posterior margin rounded. Lower margin of pronotal lobes rounded. <bold><italic>Tegmina</italic></bold> very narrow. Central part of the stridulatory file consists of ca 100 teeth (Fig. <xref ref-type="fig" rid="F2">8</xref>). The stridulatory area of the left tegmen wider than the rest of tegmen (Fig. <xref ref-type="fig" rid="F3">11</xref>). Mirror absent on the right tegmen. <bold><italic>Legs.</italic></bold> Fore coxae armed. Tympana on fore tibiae open on outer, closed on inner side. Fore femora with 9 inner ventral spines, fore tibiae with 6 inner and outer ventral spines. Mid femora armed with 8 outer ventral spines, mid tibiae dorsally with 2 inner spines, 6 spines on outer and inner ventral margins. Hind femora with 9–10 outer and inner ventral spines, hind tibiae straight with many ventral spines. 2 pairs of small spines on the outer and inner knees of hind femora. <bold><italic>Abdomen.</italic></bold> Cerci stout and hairy, in frontal view slightly incurved with an apical bulge just serrated on inner margin (Figs <xref ref-type="fig" rid="F5">25</xref>, <xref ref-type="fig" rid="F5">26</xref>). Posterior margin of the subgenital plate nearly straight, styli absent.</p><fig id="F5" position="float" orientation="portrait"><object-id xmlns:xlink="http://www.w3.org/1999/xlink" content-type="doi" xlink:type="simple">10.3897/zookeys.951.53814.figures21-26</object-id><object-id xmlns:xlink="http://www.w3.org/1999/xlink" content-type="arpha" xlink:type="simple">1FCA11CD-D139-51F4-B702-D5DE4CB658D8</object-id><label>Figures 21–26.</label><caption><p>Frontal and lateral view of cerci of the following species of <italic><tp:taxon-name><tp:taxon-name-part taxon-name-part-type="genus" reg="Leiodontocercus">Leiodontocercus</tp:taxon-name-part></tp:taxon-name></italic>: <bold>21, 22</bold><italic><tp:taxon-name><tp:taxon-name-part taxon-name-part-type="genus" reg="Leiodontocercus">L.</tp:taxon-name-part> <tp:taxon-name-part taxon-name-part-type="species" reg="vicii">vicii</tp:taxon-name-part></tp:taxon-name></italic> sp. nov. <bold>23, 24</bold><italic><tp:taxon-name><tp:taxon-name-part taxon-name-part-type="genus" reg="Leiodontocercus">L.</tp:taxon-name-part> <tp:taxon-name-part taxon-name-part-type="species" reg="spinicercatus">spinicercatus</tp:taxon-name-part></tp:taxon-name></italic> sp. nov. <bold>25, 26</bold><italic><tp:taxon-name><tp:taxon-name-part taxon-name-part-type="genus" reg="Leiodontocercus">L.</tp:taxon-name-part> <tp:taxon-name-part taxon-name-part-type="species" reg="muticus">muticus</tp:taxon-name-part></tp:taxon-name></italic> sp. nov.</p></caption><graphic xmlns:xlink="http://www.w3.org/1999/xlink" xlink:href="zookeys-951-047-g005.jpg" position="float" orientation="portrait" xlink:type="simple" id="oo_434389.jpg"><uri content-type="original_file" xlink:type="simple">https://binary.pensoft.net/fig/434389</uri></graphic></fig><fig id="F6" position="float" orientation="portrait"><object-id xmlns:xlink="http://www.w3.org/1999/xlink" content-type="doi" xlink:type="simple">10.3897/zookeys.951.53814.figure27</object-id><object-id xmlns:xlink="http://www.w3.org/1999/xlink" content-type="arpha" xlink:type="simple">175327FA-E8D5-5916-A0D4-6D27CC2AE4F8</object-id><label>Figure 27.</label><caption><p>Multi-stratified canopy of the forest of the Dzanga-Ndoki National Park (Central African Republic), where <italic><tp:taxon-name><tp:taxon-name-part taxon-name-part-type="genus" reg="Leiodontocercus">Leiodontocercus</tp:taxon-name-part></tp:taxon-name></italic> species may occur exploiting different ecological niches (Photo by P. Annoyer).</p></caption><graphic xmlns:xlink="http://www.w3.org/1999/xlink" xlink:href="zookeys-951-047-g006.jpg" position="float" orientation="portrait" xlink:type="simple" id="oo_434390.jpg"><uri content-type="original_file" xlink:type="simple">https://binary.pensoft.net/fig/434390</uri></graphic></fig><p><bold>Female.</bold> Interestingly, the females collected with males of <italic><tp:taxon-name><tp:taxon-name-part taxon-name-part-type="genus" reg="Leiodontocercus">L.</tp:taxon-name-part> <tp:taxon-name-part taxon-name-part-type="species" reg="muticus">muticus</tp:taxon-name-part></tp:taxon-name></italic> sp. nov. have black spots on the pronotum and black rings on the hind legs, like the other species of the genus. In addition, an alive female specimen photographed by P. Moretto (Fig. <xref ref-type="fig" rid="F7">29</xref>) shows alternate black and white abdominal sternites. In the males of <italic><tp:taxon-name><tp:taxon-name-part taxon-name-part-type="genus" reg="Leiodontocercus">L.</tp:taxon-name-part> <tp:taxon-name-part taxon-name-part-type="species" reg="muticus">muticus</tp:taxon-name-part></tp:taxon-name></italic> sp. nov. these black markings are absent. The female from Mundame (Cameroon) at <abbrev xmlns:xlink="http://www.w3.org/1999/xlink" content-type="institution" xlink:title="Naturhistorisches Museum Wien, Vienna, Austria" id="ABBRID0EJAAG" xlink:type="simple">NHW</abbrev> is tentatively identified, in absence of males.</p><fig id="F7" position="float" orientation="portrait"><object-id xmlns:xlink="http://www.w3.org/1999/xlink" content-type="doi" xlink:type="simple">10.3897/zookeys.951.53814.figures28-29</object-id><object-id xmlns:xlink="http://www.w3.org/1999/xlink" content-type="arpha" xlink:type="simple">A6BFC705-B8E8-5D0D-9697-FD7F91D539EB</object-id><label>Figures 28, 29.</label><caption><p>Mimicry of <italic><tp:taxon-name><tp:taxon-name-part taxon-name-part-type="genus" reg="Leiodontocercus">Leiodontocercus</tp:taxon-name-part> <tp:taxon-name-part taxon-name-part-type="species" reg="condylus">condylus</tp:taxon-name-part></tp:taxon-name></italic> Ragge, 1962, Central African Republic, Dzanga-Ndoki National Park, 25<sup>th</sup> November 2010 (Photo by S. Danflous) (above) and of <italic><tp:taxon-name><tp:taxon-name-part taxon-name-part-type="genus" reg="Leiodontocercus">L.</tp:taxon-name-part> <tp:taxon-name-part taxon-name-part-type="species" reg="muticus">muticus</tp:taxon-name-part></tp:taxon-name></italic> sp. nov., Gabon, Mikongo, 12<sup>th</sup> August 2019 (Photo by P. Moretto) (below).</p></caption><graphic xmlns:xlink="http://www.w3.org/1999/xlink" xlink:href="zookeys-951-047-g007.jpg" position="float" orientation="portrait" xlink:type="simple" id="oo_434391.jpg"><uri content-type="original_file" xlink:type="simple">https://binary.pensoft.net/fig/434391</uri></graphic></fig></tp:treatment-sec><tp:treatment-sec sec-type="description" id="SECID0EVBAG"><title>Measurements (mm).</title><p>Body length: 12.9–14.9; length of pronotum: 2.9–3.2; depth of pronotum: 3.0–3.2; length of hind femora: 19.6–19.7; length of tegmina: 24.4–24.6; width of tegmina: 3.4–3.5.</p></tp:treatment-sec><tp:treatment-sec sec-type="etymology" id="SECID0E1BAG"><title>Etymology.</title><p><italic><tp:taxon-name><tp:taxon-name-part taxon-name-part-type="genus" reg="Leiodontocercus">Leiodontocercus</tp:taxon-name-part> <tp:taxon-name-part taxon-name-part-type="species" reg="muticus">muticus</tp:taxon-name-part></tp:taxon-name></italic> sp. nov. is named after the complete absence of any spine or appendage on the male cerci.</p></tp:treatment-sec><tp:treatment-sec sec-type="distribution" id="SECID0ELCAG"><title>Distribution.</title><p>This species is known from some forested areas in Gabon and in Cameroon, situated about 300 km apart.</p></tp:treatment-sec><tp:treatment-sec><!--Section generated to contain objects referenced in tp:taxon-treatment.--><fig id="F2" position="float" orientation="portrait"><object-id xmlns:xlink="http://www.w3.org/1999/xlink" content-type="doi" xlink:type="simple">10.3897/zookeys.951.53814.figures4-8</object-id><object-id xmlns:xlink="http://www.w3.org/1999/xlink" content-type="arpha" xlink:type="simple">ACBECA32-7CB0-501E-A15C-CA019D70C701</object-id><label>Figures 4–8.</label><caption><p>Stridulatory file and detail of teeth in the following species of <italic><tp:taxon-name><tp:taxon-name-part taxon-name-part-type="genus" reg="Leiodontocercus">Leiodontocercus</tp:taxon-name-part></tp:taxon-name></italic>: <bold>4</bold><italic><tp:taxon-name><tp:taxon-name-part taxon-name-part-type="genus" reg="Leiodontocercus">L.</tp:taxon-name-part> <tp:taxon-name-part taxon-name-part-type="species" reg="vicii">vicii</tp:taxon-name-part></tp:taxon-name></italic> sp. nov. <bold>5</bold><italic><tp:taxon-name><tp:taxon-name-part taxon-name-part-type="genus" reg="Leiodontocercus">L.</tp:taxon-name-part> <tp:taxon-name-part taxon-name-part-type="species" reg="spinicercatus">spinicercatus</tp:taxon-name-part></tp:taxon-name></italic> sp. nov. <bold>6</bold><italic><tp:taxon-name><tp:taxon-name-part taxon-name-part-type="genus" reg="Leiodontocercus">L.</tp:taxon-name-part> <tp:taxon-name-part taxon-name-part-type="species" reg="condylus">condylus</tp:taxon-name-part></tp:taxon-name></italic><bold>7</bold><italic><tp:taxon-name><tp:taxon-name-part taxon-name-part-type="genus" reg="Leiodontocercus">L.</tp:taxon-name-part> <tp:taxon-name-part taxon-name-part-type="species" reg="philipporum">philipporum</tp:taxon-name-part></tp:taxon-name></italic> sp. nov. <bold>8</bold><italic><tp:taxon-name><tp:taxon-name-part taxon-name-part-type="genus" reg="Leiodontocercus">L.</tp:taxon-name-part> <tp:taxon-name-part taxon-name-part-type="species" reg="muticus">muticus</tp:taxon-name-part></tp:taxon-name></italic> sp. nov.</p></caption><graphic xmlns:xlink="http://www.w3.org/1999/xlink" xlink:href="zookeys-951-047-g002.jpg" position="float" orientation="portrait" xlink:type="simple" id="oo_434386.jpg"><uri content-type="original_file" xlink:type="simple">https://binary.pensoft.net/fig/434386</uri></graphic></fig><fig id="F3" position="float" orientation="portrait"><object-id xmlns:xlink="http://www.w3.org/1999/xlink" content-type="doi" xlink:type="simple">10.3897/zookeys.951.53814.figures9-14</object-id><object-id xmlns:xlink="http://www.w3.org/1999/xlink" content-type="arpha" xlink:type="simple">A9558C99-2D4F-51D0-A3B8-5D27D18E6DFE</object-id><label>Figures 9–14.</label><caption><p>Dorsal view of the head, pronotum and the stridulatory area of the following species of <italic><tp:taxon-name><tp:taxon-name-part taxon-name-part-type="genus" reg="Leiodontocercus">Leiodontocercus</tp:taxon-name-part></tp:taxon-name></italic>: <bold>9</bold><italic><tp:taxon-name><tp:taxon-name-part taxon-name-part-type="genus" reg="Leiodontocercus">L.</tp:taxon-name-part> <tp:taxon-name-part taxon-name-part-type="species" reg="vicii">vicii</tp:taxon-name-part></tp:taxon-name></italic> sp. nov. <bold>10</bold><italic><tp:taxon-name><tp:taxon-name-part taxon-name-part-type="genus" reg="Leiodontocercus">L.</tp:taxon-name-part> <tp:taxon-name-part taxon-name-part-type="species" reg="spinicercatus">spinicercatus</tp:taxon-name-part></tp:taxon-name></italic> sp. nov. <bold>11</bold><italic><tp:taxon-name><tp:taxon-name-part taxon-name-part-type="genus" reg="Leiodontocercus">L.</tp:taxon-name-part> <tp:taxon-name-part taxon-name-part-type="species" reg="muticus">muticus</tp:taxon-name-part></tp:taxon-name></italic> sp. nov. <bold>12</bold><italic><tp:taxon-name><tp:taxon-name-part taxon-name-part-type="genus" reg="Leiodontocercus">L.</tp:taxon-name-part> <tp:taxon-name-part taxon-name-part-type="species" reg="philipporum">philipporum</tp:taxon-name-part></tp:taxon-name></italic> sp. nov. <bold>13</bold><italic><tp:taxon-name><tp:taxon-name-part taxon-name-part-type="genus" reg="Leiodontocercus">L.</tp:taxon-name-part> <tp:taxon-name-part taxon-name-part-type="species" reg="condylus">condylus</tp:taxon-name-part></tp:taxon-name></italic><bold>14</bold><italic><tp:taxon-name><tp:taxon-name-part taxon-name-part-type="genus" reg="Leiodontocercus">L.</tp:taxon-name-part> <tp:taxon-name-part taxon-name-part-type="species" reg="angustipennis">angustipennis</tp:taxon-name-part></tp:taxon-name></italic> (holotypus).</p></caption><graphic xmlns:xlink="http://www.w3.org/1999/xlink" xlink:href="zookeys-951-047-g003.jpg" position="float" orientation="portrait" xlink:type="simple" id="oo_434387.jpg"><uri content-type="original_file" xlink:type="simple">https://binary.pensoft.net/fig/434387</uri></graphic></fig></tp:treatment-sec></tp:taxon-treatment>
