# Supplementary material for: Revision of the Afrotropical genus Leiodontocercus (Orthoptera, Tettigoniidae, Phaneropterinae) with a description of four new species
Source: Zookeys. 2020 Jul 22;951:47–65. doi: 10.3897/zookeys.951.53814 (PMC7390807; doi:10.3897/zookeys.951.53814)
Supplement: XML Treatment for Leiodontocercus malleus [file zookeys.951.53814-treatment7.xml]

<!DOCTYPE tp:taxon-treatment
  PUBLIC "-//TaxonX//DTD Taxonomic Treatment Publishing DTD v0 20100105//EN" "tax-treatment-NSO.dtd">
<tp:taxon-treatment xmlns:tp="http://www.plazi.org/taxpub"><tp:treatment-meta><kwd-group><label>Taxon classification</label><kwd><named-content xmlns:xlink="http://www.w3.org/1999/xlink" content-type="kingdom">Animalia</named-content></kwd><kwd><named-content xmlns:xlink="http://www.w3.org/1999/xlink" content-type="order">Orthoptera</named-content></kwd><kwd><named-content xmlns:xlink="http://www.w3.org/1999/xlink" content-type="family">Tettigoniidae</named-content></kwd></kwd-group><mixed-citation publication-type="journal"><person-group><name><surname>Massa</surname><given-names>Bruno</given-names></name></person-group><article-title>Revision of the Afrotropical genus <italic><tp:taxon-name><tp:taxon-name-part taxon-name-part-type="genus" reg="Leiodontocercus">Leiodontocercus</tp:taxon-name-part></tp:taxon-name></italic> (<tp:taxon-name><tp:taxon-name-part taxon-name-part-type="order">Orthoptera</tp:taxon-name-part></tp:taxon-name>, <tp:taxon-name><tp:taxon-name-part taxon-name-part-type="family">Tettigoniidae</tp:taxon-name-part></tp:taxon-name>, <tp:taxon-name><tp:taxon-name-part taxon-name-part-type="subfamily">Phaneropterinae</tp:taxon-name-part></tp:taxon-name>) with a description of four new species</article-title><source>Zookeys</source><day>22</day><month>7</month><year>2020</year><volume>951</volume><fpage>47</fpage><lpage>65</lpage><pub-id pub-id-type="doi">10.3897/zookeys.951.53814</pub-id></mixed-citation></tp:treatment-meta><tp:nomenclature><tp:taxon-name><object-id xmlns:xlink="http://www.w3.org/1999/xlink" content-type="arpha" xlink:type="simple">CD90599F-2F26-5FE0-8185-F2D250A50CB4</object-id>
              <tp:taxon-name-part taxon-name-part-type="genus" reg="Leiodontocercus">Leiodontocercus</tp:taxon-name-part>
              <tp:taxon-name-part taxon-name-part-type="species" reg="malleus">malleus</tp:taxon-name-part>
            </tp:taxon-name><tp:taxon-authority>Ragge, 1962</tp:taxon-authority><xref ref-type="fig" rid="F4">Fig. 18</xref><xref ref-type="fig" rid="F4">, 18a</xref><tp:nomenclature-citation-list><tp:nomenclature-citation><tp:taxon-name>
                  <tp:taxon-name-part taxon-name-part-type="genus" reg="Leiodontocercus">Leiodontocercus</tp:taxon-name-part> <tp:taxon-name-part taxon-name-part-type="species" reg="malleus">malleus</tp:taxon-name-part></tp:taxon-name><comment><xref ref-type="bibr" rid="B10">Ragge. 1962</xref>. Bull. Br. Mus. (Nat. Hist.) Ent. 13: 14; type locality: Western Region, near Wiawso (Ghana) (NHM).</comment></tp:nomenclature-citation></tp:nomenclature-citation-list></tp:nomenclature><tp:treatment-sec sec-type="notes" id="SECID0ENEAG"><title>Notes.</title><p>This species is presently known only from the male holotype, another male paratype from Tafo (Ghana) and one female paratype from Ashanti (Ghana), localities not far to the north-east of Wiawso. Cerci are shown in Fig. <xref ref-type="fig" rid="F4">18</xref> and <xref ref-type="fig" rid="F4">18a</xref>.</p></tp:treatment-sec><tp:treatment-sec><!--Section generated to contain objects referenced in tp:taxon-treatment.--><fig id="F4" position="float" orientation="portrait"><object-id xmlns:xlink="http://www.w3.org/1999/xlink" content-type="doi" xlink:type="simple">10.3897/zookeys.951.53814.figures15-20</object-id><object-id xmlns:xlink="http://www.w3.org/1999/xlink" content-type="arpha" xlink:type="simple">18CD6139-AE08-5DE6-9904-56CEF31611AB</object-id><label>Figures 15–20.</label><caption><p>Frontal and lateral view of cerci of the following species of <italic><tp:taxon-name><tp:taxon-name-part taxon-name-part-type="genus" reg="Leiodontocercus">Leiodontocercus</tp:taxon-name-part></tp:taxon-name></italic>: <bold>15, 16</bold><italic><tp:taxon-name><tp:taxon-name-part taxon-name-part-type="genus" reg="Leiodontocercus">L.</tp:taxon-name-part> <tp:taxon-name-part taxon-name-part-type="species" reg="condylus">condylus</tp:taxon-name-part></tp:taxon-name></italic> (inset 15a: cercus after <xref ref-type="bibr" rid="B10">Ragge 1962</xref>), <bold>17</bold><italic><tp:taxon-name><tp:taxon-name-part taxon-name-part-type="genus" reg="Leiodontocercus">L.</tp:taxon-name-part> <tp:taxon-name-part taxon-name-part-type="species" reg="angustipennis">angustipennis</tp:taxon-name-part></tp:taxon-name></italic> (holotypus; inset <bold>17a</bold> cercus after <xref ref-type="bibr" rid="B10">Ragge 1962</xref>) <bold>18</bold><italic><tp:taxon-name><tp:taxon-name-part taxon-name-part-type="genus" reg="Leiodontocercus">L.</tp:taxon-name-part> <tp:taxon-name-part taxon-name-part-type="species" reg="malleus">malleus</tp:taxon-name-part></tp:taxon-name></italic> (holotypus; inset <bold>18a</bold> cercus after <xref ref-type="bibr" rid="B10">Ragge 1962</xref>) <bold>19, 20</bold><italic><tp:taxon-name><tp:taxon-name-part taxon-name-part-type="genus" reg="Leiodontocercus">L.</tp:taxon-name-part> <tp:taxon-name-part taxon-name-part-type="species" reg="philipporum">philipporum</tp:taxon-name-part></tp:taxon-name></italic> sp. nov. <bold>17</bold> and <bold>18</bold> after OSFonline (<ext-link xmlns:xlink="http://www.w3.org/1999/xlink" xlink:type="simple" ext-link-type="uri" xlink:href="http://orthoptera.speciesfile.org/Common/basic/Taxa.aspx?TaxonNameID=1136208">http://orthoptera.speciesfile.org/Common/basic/Taxa.aspx?TaxonNameID=1136208</ext-link>).</p></caption><graphic xmlns:xlink="http://www.w3.org/1999/xlink" xlink:href="zookeys-951-047-g004.jpg" position="float" orientation="portrait" xlink:type="simple" id="oo_434388.jpg"><uri content-type="original_file" xlink:type="simple">https://binary.pensoft.net/fig/434388</uri></graphic></fig></tp:treatment-sec><ref-list><ref id="B10"><mixed-citation xmlns:xlink="http://www.w3.org/1999/xlink" xlink:type="simple"><person-group><name name-style="western"><surname>Ragge</surname><given-names>DR</given-names></name></person-group> (<year>1962</year>) <article-title>A revision of the genera <italic><tp:taxon-name><tp:taxon-name-part taxon-name-part-type="genus">Phlaurocentrum</tp:taxon-name-part></tp:taxon-name></italic> Karsch, <italic><tp:taxon-name><tp:taxon-name-part taxon-name-part-type="genus">Buettneria</tp:taxon-name-part></tp:taxon-name></italic> Karsch and <italic><tp:taxon-name><tp:taxon-name-part taxon-name-part-type="genus">Leiodontocercus</tp:taxon-name-part></tp:taxon-name></italic> Chopard (<tp:taxon-name><tp:taxon-name-part taxon-name-part-type="order">Orthoptera</tp:taxon-name-part></tp:taxon-name>: <tp:taxon-name><tp:taxon-name-part taxon-name-part-type="family">Tettigoniidae</tp:taxon-name-part></tp:taxon-name>).</article-title><source>Bulletin British Museum (Natural History) Entomology</source><volume>13</volume>: <fpage>1</fpage>–<lpage>17</lpage>. <ext-link xlink:type="simple" ext-link-type="uri" xlink:href="http://www.biodiversitylibrary.org/item/102952#page/8/mode/1up">http://www.biodiversitylibrary.org/item/102952#page/8/mode/1up</ext-link></mixed-citation></ref></ref-list></tp:taxon-treatment>
